# Supplementary material for: Effects of Maternal Tetramethyl Bisphenol F Exposure on Neurodevelopment and Behavior in Mouse Offspring
Source: Int J Mol Sci. 2026 Apr 5;27(7):3299. doi: 10.3390/ijms27073299 (PMC13072762; doi:10.3390/ijms27073299)
Supplement: Supplementary file 1 [file ijms-27-03299-s001.zip]

Archive with 1 entries (1 files):
- ijms-4224117-supplementary.pdf
